# Supplementary material for: The Influence of Prenatal Fumonisin Exposure on Bone Properties, as well as OPG and RANKL Expression and Immunolocalization, in Newborn Offspring Is Sex and Dose Dependent
Source: Int J Mol Sci. 2021 Dec 8;22(24):13234. doi: 10.3390/ijms222413234 (PMC8705866; doi:10.3390/ijms222413234)
Supplement: Supplementary file 1 [file ijms-22-13234-s001.zip]

Archive with 1 entries (1 files):
- ijms-1469235-Supplementary Figure S1.pdf
